# Supplementary material for: High Resistant Starch Rice: Variation in Starch Related SNPs, and Functional, and Sensory Properties
Source: Foods. 2021 Dec 30;11(1):94. doi: 10.3390/foods11010094 (PMC8750951; doi:10.3390/foods11010094)
Supplement: Supplementary file 1 [file foods-11-00094-s001.zip]

Archive with 1 entries (1 files):
- foods-1520709-supplementary.xlsx
