# Supplementary material for: High Resistant Starch Rice: Variation in Starch Related SNPs, and Functional, and Sensory Properties
Source: Foods. 2021 Dec 30;11(1):94. doi: 10.3390/foods11010094 (PMC8750951; doi:10.3390/foods11010094)
Supplement: Supplementary file 1 [file foods-11-00094-s001.zip › foods-1520709-supplementary.xlsx]

## Sheet: Table S1
	Table S1. Descriptive sensory texture attributes with definitions and intensity references
	Attribute	Definition	References
	Initial Starchy Coating (Starch)	The amount of paste-like thickness perceived on the rice. It is present initially and disappears after approximately 3 passes of the tongue.	0.0 = Jello, ½” cube
			3.0 = Cooked starch paste, ½ teaspoon
	Slickness (Slick)	Maximum ease of passing tongue over the rice surface. This measurement immediately follows the initial coating measurement and may be short lived.	0.0 = Whole natural almond, 1 piece
			4.0 = Alessi thin breadstick, 1 piece (1” long)
			7.5 = Cooked, whole wheat spaghetti, 1 piece
			10.0 = Cooked spaghetti, 1 piece
	Roughness (Rough)	The amount of particles in the surface.	0.0 = Jello, ½” cube
			2.0 = Top of Ritz cracker, ½ cracker
			4.0 = peel from fresh orange, ½” piece
			5.2 = Cheerios, 1 piece
			7.0 = Pringles, 1 piece
			8.0 = Kellogg’s All Bran Flake, 1 flake
			12.0 = Nestle SnoCap, 1 piece
			15.0 = Brach’s Gumdrop, 1 piece
	Stickiness to lips (StickLp)	The degree to which the surface of the sample adheres to the lips.	0.0 = Cherry tomato, 1 piece
			4.0 = Alessi thin breadstick, 1 piece (1” long)
			7.5 = Three Musketeer nougat (chocolate removed), ½” cube
			10.0 = Rold Gold Pretzel Rod, 1 piece (1” long)
			15.0 = Kellogg’s Rice Krispies, 1 teaspoon
	Stickiness between grains (StickGn)	Degree to which the sample holds together when first placed in the mouth and separates into individual pieces by the tongue.	4.0 = Jiffy cornbread, ½” cube
	Springiness (Springe)	The degree to which sample returns to original shape	0.0 = Kraft, Philadelphia Light Cream Cheese, ½” cube
			2.0 = General Mills Fruit chew, 1 piece
			3.0 = Land o Lakes yellow American pasteurized cheese, ½” cube
			5.0 = Hebrew National all beef hot dog, boiled 10 min, ½”cube
			9.5 = Kraft Miniature marshmallow, 1 piece
	Hardness (Hard)	The force required to bite through sample with incisors	1.0 = Kraft, Philadelphia Light Cream Cheese, ½” cube
			2.5 = Hard boiled egg white, ½” cube
			4.5 = Land o Lakes yellow American pasteurized cheese, ½” cube
			7.0 = Hebrew National all beef hot dog, boiled 5 min, ½”cube
			9.5 = Planter’s cocktail peanuts, 1 nut
			11.0 = Fresh, unpeeled carrot, ½” slice
	Cohesiveness (Cohev)	The degree to which sample deforms rather than crumbles, cracks, or breaks.	1.0 = Jiffy cornbread, ½” cube
			3.0 = Uncooked, fresh mushroom, ½” slice
			5.0 = Land o Lakes yellow American pasteurized cheese, ½” cube
			7.0 = Hebrew National all beef hot dog, boiled 5 min, ½”cube
			10.0 = SunMaid seedless raisin, 1 pieces
			12.5 = Starburst candy chews (Mars), 1 piece
	Uniformity of bite (UniB)	Degree to which the product changes from start to finishin the bite. If the force necessary to bite through the sample changes during the bite, the product is non-uniform.	3.5 = Kellogg’s Shredded Wheat, 1 piece
			15.0 = Kraft, Philadelphia Light Cream Cheese, ½” cube
	Cohesiveness of Mass (CohevM)	The degree to which chewed sample (at 10 to 15 chews) holds together in a mass.	2.0 = Fresh, unpeeled carrot, ½” slice
			4.0 = Uncooked, fresh mushroom, ½” slice
			7.5 = Hebrew National all beef hot dog, boiled 5 min, ½”cube
			9.0 = Land o Lakes yellow American pasteurized cheese, ½” cube
	Moisture Absorption (Moist)	The amount of saliva absorbed by sample during chew down, excluding any saliva produced by the product. (Evaluate the saliva remaining on the top of your tongue, not bottom or underneath).	3.0 = Twizzlers Red Licorice, 1 piece (1” long)
			5.0 = Pepperidge Farms, Bordeaux Cookie, ¼ cookie
			6.0 = Lays Potato chip, 1 piece
			8.0 = General Mills, Cheerios, 3 pieces
			10.0 = Air popped popcorn
			13.0 = Sara Lee Pound Cake, ½” cube
			15.0 = Nabisco Unsalted Premium cracker, ½ cracker
	Intactness of Masticated Particles (IntactP)	Degree to which the rice particles remaining (at 10-15 chews) retain the original properties of the whole grain.	0.0 = Kraft Miniature marshmallow, 1 piece
			3.0 = Honey Crisp apple, ½” piece
			4.0 = Rold Gold Pretzel Rod, 1 piece (1” long)
			7.0 = Nabisco Wheat Thin, ½” square
			10.0 = Whole natural almond, 1 piece
			12.0 = Twizzlers Red Licorice, 1 piece (1” long)
			13.0 = Hard boiled egg white, ½” cube
	Residuals (Resid)	Amount of particles remaining in the mouth after swallowing.	4.5 = Cooked spaghetti, 3 pieces (2” long)
			4.5 = Cooked Cream of Wheat Cereal, ½ teaspoon
	Number of Chews (Chews)	Place ¾ of a teaspoon of rice in your mouth and chew until the mass is unchewable.	Count the number of chews.

## Sheet: Table S2
	Table S2. Protein, AAC, RS content, and thermal and viscosity properties of all rice varieties1
	AAC class	Variety	Protein (g/kg)	AAC (g/kg)	RS (g/kg)	Tp(°C)	∆H(J/g)	PV (RVU)	HPV (RVU)	BD (RVU)	CPV (RVU)	SBfHPV (RVU)	SBfPV (RVU)
	High	DA	74A	284A	43AB	66.88E	8.06D	242.2C	179.0B	63.2E	332.0BC	153.0C	89.8A
		JA	62AB	276A	39CD	68.31D	8.24D	283.6B	215.6A	68.0E	390.9A	175.3B	107.3A
		KN	63AB	278A	44AB	76.7C	9.68BC	280.0B	164.9C	115.1BC	319.8C	154.9C	39.7DE
		DXBL	63AB	257B	29E	78.48B	8.79CD	258.4BC	146.1D	112.3BC	349.7B	203.6A	91.2A
		CN	69AB	281A	40ABC	77.22C	8.71CD	183.7DE	88.1G	95.6CD	216.1G	128.0E	32.4E
		GK	67AB	281A	40BC	77.24C	9.02CD	194.6DE	98.9FG	95.7CD	226.0FG	127.1E	31.4E
		GC	74A	282A	39CD	77.67BC	10.5B	201.8D	133.6DE	68.2E	269.5D	135.9DE	67.8BC
		SJ	73A	284A	44A	77.52BC	8.57CD	184.7DE	105.3F	79.4DE	234.3EFG	128.9E	49.6CDE
		TS	71A	270AB	36D	77.65BC	9.51BC	181.6DE	104.7F	76.9DE	238.7EFG	134.0DE	57.0CD
		L202	56B	256B	29E	78.56B	9.46BC	169.9E	108.3F	61.6E	257.0DE	148.7CD	87.1AB
		Location
		AR	70a	272a	38a	75.3b	8.7b	211.7b	130.7b	80.9a	274.6b	143.9b	63.0a
		LA	64a	277a	38a	76.0a	9.4a	224.5a	138.2a	86.3a	292.1a	154.0a	67.7a
		Mean	67	274.4	38	75.62	9.05	218.1	134.5	83.6	283.4	148.9	65.3
		Range	53-81	252-292	28-45	66.57-78.76	7.61-11.02	153.2-291.9	84.3-216.0	52.0-121.2	202.3-393.7	118.0-207.9	24.4-107.6
	Intermediate	Wells	61AB	213C	19F	77.63BC	8.55CD	254.5BC	128.0E	126.5B	251.8DEF	123.8E	-2.7F
	Low	HDLG	63AB	106D	2G	82.3A	11.64A	318.9A	136.0DE	182.9A	220.8G	84.8F	-98.1G
	1Description of each variety is listed in TABLE 1. Different capital letters for the means indicate significant difference between varieties of each trait and different samll letters for the means indicate significant difference between locations of each trait at α=0.05 using LSD of Student's t-test. PV, peak viscosity; HPV, hotpaste viscosity; BD, breakdown viscosity (=PV-HPV); CPV, coolpaste vi…

## Sheet: Table S3
	Table S3. Bivariate correlation coefficients of grain quality traits and RVA parameters†
	Grouping	Traits	RS	AAC	Prot	Tp	∆H	PV	HPV	BD	FV	SBfHPV
	All high AAC samples, n=20 (10 varieties x 2 locations)	AAC	0.88***
		Prot	0.39	0.36
		Tp	-0.39	-0.32	-0.13
		∆H	-0.18	-0.02	-0.11	0.59**
		PV	0.18	0.07	-0.24	-0.52*	-0.19
		HPV	0.17	0.08	-0.15	-0.76***	-0.24	0.89***
		BD	0.06	-0.01	-0.22	0.42	0.07	0.36	-0.11
		FV	-0.08	-0.15	-0.28	-0.61**	-0.23	0.91***	0.95***	0.03
		SBfHPV	-0.46*	-0.49*	-0.44	-0.22	-0.15	0.72***	0.64**	0.26	0.85***
		SBfPV	-0.46*	-0.44	-0.24	-0.50*	-0.19	0.39	0.66**	-0.50*	0.74***	0.71***
	Samples of T-TT and T-GC haplotypes, n=8	AAC	0.89**
		Prot	0.19	0.24
		Tp	-0.52	-0.59	-0.43
		∆H	0.12	0.14	-0.49	0.69
		PV	0.14	0.15	-0.59	0.22	0.53
		HPV	0.44	0.52	-0.01	-0.78*	-0.39	0.42
		BD	-0.35	-0.43	-0.43	0.98***	0.80*	0.30	-0.74*
		FV	-0.30	-0.10	-0.35	-0.35	-0.36	0.43	0.70	-0.42
		SBfHPV	-0.93***	-0.78*	-0.45	0.51	0.01	0.05	-0.32	0.37	0.46
		SBfPV	-0.42	-0.22	0.05	-0.52	-0.76*	-0.25	0.45	-0.66	0.77*	0.46
	Samples of C-GC haplotypes, n=12	AAC	0.89***
		Prot	0.59*	0.43
		Tp	-0.72**	-0.64*	-0.55
		∆H	-0.37	-0.19	-0.01	0.53
		PV	0.41	0.65*	0.20	-0.17	0.31
		HPV	-0.15	0.05	0.09	0.44	0.81**	0.53
		BD	0.56	0.58*	0.10	-0.64*	-0.56	0.42	-0.55
		FV	-0.46	-0.25	-0.20	0.75**	0.82**	0.35	0.91***	-0.63*
		SBfHPV	-0.76**	-0.61*	-0.56	0.95***	0.55	-0.02	0.47	-0.52	0.80**
		SBfPV	-0.74**	-0.68*	-0.33	0.88***	0.64*	-0.29	0.59*	-0.91***	0.80**	0.83**
	†***, **, * indicate P < 0.001, 0.01, and 0.05, respectively.

## Sheet: Table S4
	TABLE S4. Cooked rice texture attributes of 12 rice varieties as determined by a sensory panel†
	Waxy marker class or Waxy-SSIIa marker haplotype	Variety	Phase I					Phase II			Phase III			Phase IV
			Initial starch coating	Slickness	Roughness	Stickiness to lips	Stickiness between grains	Springiness	Hardness	Cohesiveness	Uniformity of bite	Cohesiveness of mass	Moisture absorption	Intactness of masticated particles	# of chews	Residuals
	T-TT haplotype	DA	1.92D	5.21D	5.50A	3.86F	3.73DE	3.53A	5.51A	4.43F	5.60E	5.15DE	6.07ABC	8.52A	32.75AB	4.60A
		JA	1.95D	5.95CD	4.48BC	4.51EF	3.81DE	3.68A	5.43A	4.70DEF	6.71C	5.24DE	6.02ABC	8.17AB	32.83AB	4.08BC
	T-GC haplotype	KN	2.09D	6.97ABC	4.55BC	5.44DE	3.83DE	3.82A	5.34A	4.55EF	5.69DE	4.98E	6.09ABC	8.76A	33.22A	4.13BC
		DXBL	1.73D	6.26ABCD	3.80CD	4.74EF	3.20E	3.99A	5.39A	4.71DEF	5.92CDE	5.40DE	5.84C	8.22AB	33.17A	4.13BC
	C-GC haplotype	CN	3.02BC	6.46ABCD	4.00BC	5.38DE	4.28BCD	3.49A	4.88A	4.92DEF	6.75C	6.70BC	6.75A	7.21BCD	30.96ABC	4.07BC
		GK	2.97BC	5.64CD	4.69AB	6.75C	4.41BCD	3.38A	4.76A	5.07DEF	6.67CD	6.39BC	6.59AB	7.23BCD	30.60ABC	4.21ABC
		GC	2.65C	6.08BCD	4.80AB	5.61CDE	4.36BCD	3.76A	5.39A	4.92DEF	6.12CDE	5.11DE	6.01BC	7.95ABC	32.55AB	4.34AB
		SJ	2.66C	6.51ABCD	4.16BC	5.63CDE	4.56BC	3.77A	4.89A	5.80BC	6.89C	5.90CD	5.81C	6.79CD	31.13ABC	3.97BC
		TS	3.38B	6.32ABCD	4.66B	6.73C	4.81B	3.52A	4.94A	5.33BCD	6.39CDE	6.46BC	6.37ABC	7.29BCD	30.35BC	4.12BC
		L202	2.83C	5.67CD	3.78CD	6.35CD	3.95CD	3.48A	4.41A	5.24CDE	6.44CDE	6.63BC	6.50ABC	6.45D	29.39C	3.87C
		Location
	All high AAC	AR	2.47	5.89	4.48	5.6	4.16	3.69	4.97	5.08	6.34	5.91	6.05	7.5	31.93	4.17
		LA	2.57	6.33	4.4	5.4	4.03	3.6	5.22	4.86	6.29	5.68	6.36	7.82	31.46	4.13
		Mean	2.52	6.11	4.44	5.5	4.09	3.64	5.09	4.97	6.32	5.79	6.21	7.66	31.7	4.15
		Range	1.71-3.43	4.73-7.67	3.61-5.72	3.50-7.53	3.19-4.83	3.08-4.32	4.32-5.75	4.22-5.94	5.31-7.10	4.67-6.85	5.65-7.30	6.41-8.94	28.73-34.38	3.79-4.79
	Int AAC	Wells	3.46B	7.79A	3.11D	8.31B	5.00B	3.36A	4.44A	5.98B	7.98B	7.04B	5.95BC	7.19BCD	30.68ABC	3.90BC
	Low AAC	HDLG	4.93A	7.56AB	3.16D	10.51A	6.42A	1.95B	3.05B	7.41A	10.64A	8.55A	6.55ABC	4.93E	22.99D	2.98D
	†Description of each variety is listed in Table 1. Different capital letters for the means within each column indicate significant differences between varieties for that trait at α=0.05 using LSD of Student's t-test.

## Sheet: Table S5
	Table S5. Bivariate correlation coefficients of grain quality traits and texture attributes.
			RS	AAC	Prot	Tp	∆H	Starch	Slick	Rough	StickLp	StickGn	Springe	Hard	Cohev	UniB	CohevM	Moist	IntactP	Chews
	AAC	r	0.799528
		P	2.33769e-05
	Prot	r	0.390865	0.196361
		P	0.08838	0.406691
	Tp	r	-0.388012	-0.199555	-0.132416
		P	0.0909345	0.398947	0.577861
	∆H	r	-0.175006	0.106569	-0.108992	0.588465
		P	0.460525	0.654744	0.647378	0.00634484
	Starch	r	-0.0401143	0.193197	0.0784811	0.515645	0.354991
		P	0.866652	0.414442	0.742241	0.0199604	0.12457
	Slick	r	0.144646	0.226966	-0.0895142	0.388721	0.339675	0.0838043
		P	0.542898	0.335898	0.707439	0.0902945	0.142855	0.725385
	Rough	r	0.468796	0.313403	0.486412	-0.589174	-0.0953449	-0.115392	-0.389953
		P	0.037069	0.178455	0.029651	0.00626632	0.689265	0.628069	0.0891902
	StickLp	r	-0.232617	-0.0314569	-0.00779329	0.647551	0.397856	0.800874	0.115527	-0.220584
		P	0.323673	0.895259	0.973987	0.00202318	0.0823428	2.21183e-05	0.627666	0.350023
	StickGn	r	0.277618	0.384041	0.452847	0.263226	0.235729	0.77878	0.140559	0.106666	0.686387
		P	0.235987	0.0945807	0.044961	0.26216	0.317056	5.22623e-05	0.554472	0.65445	0.000831774
	Springe	r	-0.0386239	-0.275823	0.130252	0.0687927	0.0204597	-0.482658	0.0618375	-0.126555	-0.345037	-0.329863
		P	0.871567	0.239156	0.584146	0.773207	0.931772	0.0311248	0.795646	0.59495	0.136252	0.155513
	Hard	r	0.233844	0.155771	0.190897	-0.413974	0.114027	-0.634972	0.0962611	0.344627	-0.697969	-0.38325	0.534212
		P	0.321054	0.511956	0.420128	0.0695933	0.63217	0.00263063	0.686424	0.13675	0.000621787	0.0953193	0.0152511
	Cohev	r	-0.0285117	-0.055647	0.0257142	0.429311	-0.0166026	0.529736	0.0634688	-0.396464	0.473767	0.569697	-0.128379	-0.557069
		P	0.90502	0.815748	0.914305	0.0588944	0.944613	0.0162949	0.790368	0.0835197	0.0348438	0.00873657	0.589609	0.0107255
	UniB	r	0.00554502	0.0505886	-0.0771457	0.192087	-0.100878	0.454231	0.112777	-0.320346	0.230692	0.321547	-0.188773	-0.341434	0.547402
		P	0.98149	0.832258	0.746488	0.417179	0.672167	0.0442289	0.635932	0.168514	0.327807	0.166833	0.425413	0.140665	0.0124837
	CohevM	r	-0.287576	-0.199086	-0.0682543	0.42886	-0.107021	0.701968	-0.0359178	-0.429609	0.550352	0.397041	-0.421685	-0.743059	0.575262	0.555823
		P	0.218905	0.400077	0.774938	0.0591901	0.653369	0.000560626	0.880501	0.0586996	0.0119241	0.0830304	0.0640462	0.000174313	0.00796141	0.01094
	Moist	r	-0.0864198	0.131465	-0.157103	0.200009	0.161307	0.551369	0.0511913	-0.0707972	0.318085	0.137026	-0.408188	-0.363498	-0.163499	0.207837	0.53467
		P	0.717147	0.58062	0.508307	0.397851	0.496879	0.011736	0.830287	0.766772	0.171708	0.564567	0.0739867	0.115167	0.49097	0.379247	0.0151474
	IntactP	r	0.196223	0.142614	0.0632034	-0.437597	-0.015103	-0.598556	0.111058	0.502472	-0.458094	-0.466189	0.213266	0.631388	-0.814243	-0.629425	-0.801341	-0.207498
		P	0.407025	0.54864	0.791226	0.0536598	0.94961	0.0053001	0.641119	0.0239542	0.0422341	0.0382792	0.366636	0.00282919	1.24688e-05	0.00294308	2.16953e-05	0.380041
	Chews	r	0.156529	-0.0283089	0.193999	-0.382548	-0.244344	-0.72189	0.0567762	0.391887	-0.556759	-0.519096	0.376145	0.530343	-0.557219	-0.438591	-0.679948	-0.444432	0.815665
		P	0.509878	0.905693	0.41247	0.095979	0.299166	0.000326278	0.812073	0.0874776	0.0107785	0.0190071	0.102147	0.0161502	0.0106997	0.0530565	0.000972466	0.049615	1.16999e-05
	Resid	r	0.235423	0.108939	0.43548	-0.44636	-0.0544796	-0.287004	-0.304555	0.759786	-0.427106	-0.0872304	0.140157	0.55263	-0.406793	-0.257935	-0.456941	-0.143914	0.436907	0.36961
		P	0.317704	0.647538	0.0549618	0.0485174	0.819552	0.219864	0.191692	0.000101705	0.0603508	0.714599	0.555617	0.011506	0.0750767	0.272223	0.0428217	0.544962	0.0540815	0.108733
	†Bold font of r indicate its P < 0.05.
